# Supplementary material for: Fusion Transcript Discovery in Formalin-Fixed Paraffin-Embedded Human Breast Cancer Tissues Reveals a Link to Tumor Progression
Source: PLoS One. 2014 Apr 11;9(4):e94202. doi: 10.1371/journal.pone.0094202 (PMC3984112; doi:10.1371/journal.pone.0094202)
Supplement: Table S2 — An excel file contains all TaqMan results. (XLSX) [file pone.0094202.s004.xlsx]

## Sheet: OligoSummary
Fusion genes	Fusion junction	Primer design method	Amplicon length (bp)	Forward primer sequence	Probe sequence	Reverse primer sequence	Amplicon sequence	Comments
ABI1->PDSS1	-chr10:27149676->+chr10:27024169	Manual	88	GCAGACTACTGTGAAAACAACT	ACATACAGGTCTCTGTTCTAGGATGTCCCG	TTCCGTACTGATAGGCGAT	GCAGACTACTGTGAAAACAACTACATACAGGTCTCTGTTCTAGGATGTCCCGACCCAGTGGTGCATGAGATCGCCTATCAGTACGGAA	Only one design. It is an internal control, not in Supplementary Table 1.
ACACA->MSI2	-chr17:35536201->+chr17:55478740	Primer3	76	TCCACATGAACAGGCTTCC	TTGTTCTTGTGACCATCTCATTTCCTCC	GCAGATAACCCGCCTACAA	TCCACATGAACAGGCTTCCAGGAGGAAATGAGATGGTCACAAGAACAAAGAAAATATTTGTAGGCGGGTTATCTGC	Only one design tried
ADK->C10orf11	+chr10:75984349->+chr10:77795766	Primer3	73	TGACCAAATCTTGGCTGAAG	CAGTCCTTCCAGTGACAGTTCCTTGTG	CTCCAGGCTCCTGAATGC	TGACCAAATCTTGGCTGAAGACAAACACAAGGAACTGTCACTGGAAGGACTGAGCGCATTCAGGAGCCTGGAG	Only one design tried
ARNT2->MESDC2	+chr15:80750317->-chr15:81274523	Primer3	85	GGACTTCGATGATGAAGATGG	TCTTTCTTGAAAATTTACTGGGGCCTTCA	TGTGCTCTGGAAGATCTCCTT	GGACTTCGATGATGAAGATGGTGAAGGCCCCAGTAAATTTTCAAGAAAGATGATGACATTGAAGAAGGAGATCTTCCAGAGCACA	Only one design tried
ATRX->RPS6KA6	-chrX:76907604->-chrX:83419395	Manual	79	AAACGTATTGCTGAGAGGGA	ACCATTTACCTCTCTCAATTTTTCTCGCTCACGC	CCATTGGCTCATCAACCATTTTAA	AAACGTATTGCTGAGAGGGAGCGTGAGCGAGAAAAATTGAGAGAGGTAAATGGTCTTAAAATGGTTGATGAGCCAATGG	Only one design tried
BCL7A->C12orf42	+chr12:122473333->-chr12:103872225	Manual	85	AACAGTTCCTCCCCAGGGA	TTGACAAGTTCAACTCCCATGCATGTCCATC	CCTTTGTTTCATACATATCACTGTAGAC	AACAGTTCCTCCCCAGGGATGATGGACATGCATGGGAGTTGAACTTGTCAAATTAATGTCTACAGTGATATGTATGAAACAAAGG	Only one design tried
CDC42BPB->PET112	-chr14:103523336->-chr4:152594048	Manual	75	CCTGCGCCGCGACAAGTA	CCTCAAACACCCCACTCGAGGAACTCGGCC	TCTTGCCTTCCCTCTTCCACAG	CCTGCGCCGCGACAAGTACGTGGCCGAGTTCCTCGAGTGGGGTGTTTGAGGAACTGTGGAAGAGGGAAGGCAAGA	Only one design tried
CLEC16A->BCAR4	+chr16:11154879->-chr16:11914154	Primer3	76	CTGACTCGGGAGGAGGAC	TGTCAGATCCAGGACATCATCAGTCTTG	GATAGGTTGGTACATGGTGATTTT	CTGACTCGGGAGGAGGACCTGATCAAGACTGATGATGTCCTGGATCTGACAAAAAATCACCATGTACCAACCTATC	Only one design tried
CLTB->CDHR2	-chr5:175837258->+chr5:175995679	Primer3	82	ACATGGGGACCACAGTCAA	CTGGGCACCTGAAACACATCTCCA	AGGGTCATTGTCCTGGTCTT	ACATGGGGACCACAGTCAATGGAGATGTGTTTCAGGTGCCCAGGCCTTCTGGTTGGTAGCGGAAGACCAGGACAATGACCCT	Only one design tried
CREB1->TMEM131	+chr2:208435045->-chr2:98543950	Manual	77	GGTGCCAACTCCAATTTACCAAA	ACTGAACGAATGTATACTGTCCACTGCTAG	GCAGTACTTCTATTATGCTCTCTG	GGTGCCAACTCCAATTTACCAAACTAGCAGTGGACAGTATACATTCGTTCAGTCAGAGAGCATAATAGAAGTACTGC	Only one design tried
DDX5->IQCG	-chr17:62496667->-chr3:197640913	Primer3	79	CCCAAGTTGCTTCAGTTGGT	CGAAGACAGAGGTTCAGAGTCA	TTGCAGTTGGTCCTTGAGGT	CCCAAGTTGCTTCAGTTGGTCGAAGACAGAGGTTCAGAGTCAGAATGAGTATATTGCTAACCTCAAGGACCAACTGCAA	Only one design tried
DLG5->ADK	-chr10:79613112->+chr10:76153899	Primer3	69	ACCAGAAGGAGATCGGTGAC	AATCATCCACTGCTGCTGCTGGG	CTGCTTTGTGTGGCTGTTG	ACCAGAAGGAGATCGGTGACCTCCGTGCCCAGCAGCAGCAGTGGATGATTCAACAGCCACACAAAGCAG	Only one design tried
DNMBP->TACC2	-chr10:101769595->+chr10:123954555	Manual	74	TGCCTGCCGCGCCGA	AATCGGAACTCCTGCTTTCCGCCGC	CGGGGTCTCAAATGCCTCTTC	TGCCTGCCGCGCCGAGGGACCGCCGGGCGGCGGAAAGCAGGAGTTCCGATTCTGAAGAGGCATTTGAGACCCCG	Only one design tried
EIF2C3->ZP2	+chr1:36492899->-chr16:21212879	Manual	79	CCTACAGCTTATTATCGTCATCC	AGGAATTATCATACACTGGTGTCTTCCCCGGC	GTTTTCCCCATAAGGTTGTTGG	CCTACAGCTTATTATCGTCATCCTGCCGGGGAAGACACCAGTGTATGATAATTCCTACCAACAACCTTATGGGGAAAAC	Only one design tried
EIF4A3->TSPEAR	-chr17:78120592->-chr21:45953806	Manual	82	ACGTTCGACACCATGGGC	TCGTTCCTCGTAAGCGTAGATGCCCC	CACCACCGTCAGCAGGTA	ACGTTCGACACCATGGGCCTGCGGGAGGACCTGCTGCGGGGCATCTACGCTTACGAGGAACGAGTACCTGCTGACGGTGGTG	Only one design tried
ERBB2->IKZF3	+chr17:37868701->-chr17:37949186	Manual	76	TTTGGGAGCCTGGCATTT	CATTGAATCATCCATCAAAGCTCTCCGGC	TCTTTCACTGTATTCATCTTTCAC	TTTGGGAGCCTGGCATTTCTGCCGGAGAGCTTTGATGGATGATTCAATGAAAGTGAAAGATGAATACAGTGAAAGA	Only one design tried
ESR1->AKAP12	+chr6:152201906->+chr6:151669846	Manual	78	GCTCCGCAAATGCTACGAAG	AGTCTCTCTGTCCAACACCTTTCATCATTCCC	GAGTCTCTTTTGCTCACATCTTCA	GCTCCGCAAATGCTACGAAGTGGGAATGATGAAAGGTGTTGGACAGAGAGACTCTGAAGATGTGAGCAAAAGAGACTC	Only one design tried
ESR1->AKAP12	+chr6:152265643->+chr6:151669846	Primer3	70	ATGATCAACTGGGCGAAGAG	GGTGCCAGTTGGACAGAGAG	CGGAGTCTCTTTTGCTCACA	ATGATCAACTGGGCGAAGAGGGTGCCAGTTGGACAGAGAGACTCTGAAGATGTGAGCAAAAGAGACTCCG	Only one design tried
ESR1->C6orf211	+chr6:152129499->+chr6:151785588	Manual	126	ACCTGGAGAACGAGCCCA	CGCCGGCATTCTACAGTCCACC	CCTGTGACCCATAGAAATTTTGC	ACCTGGAGAACGAGCCCAGCGGCTACACGGTGCGCGAGGCCGGCCCGCCGGCATTCTACAGTCCACCAATCGATTACTTTGATGTATTTAAAGAATCAAAAGAGCAAAATTTCTATGGGTCACAGG	Old design: not optimal
ESR1->C6orf211	+chr6:152129499->+chr6:151785588	Manual	82	TACACGGTGCGCGAG	CCGGCATTCTACAGTCCACCAATCGA	GCTCTTTTGATTCTTTAAATACATCAAAGTA	TACACGGTGCGCGAGGCCGGCCCGCCGGCATTCTACAGTCCACCAATCGATTACTTTGATGTATTTAAAGAATCAAAAGAGC	New design: shorter amplicon
FAM135A->PKIB	+chr6:71123405->+chr6:123038932	Primer3	80	AGCTCCTCCGTTCGACAG	ATAGCAACATCTCTCGCCCGGCT	TCATTTTTGATGAATCTGTCCTC	AGCTCCTCCGTTCGACAGGCGGGGGAAGAGGCCGAGCCGGGCGAGAGATGTTGCTATGAGGACAGATTCATCAAAAATGA	Only one design tried
FBXL20->NSF	-chr17:37453380->+chr17:44751780	Manual	84	GGAACATTGAAGTACTGAATCTAA	TTTACAACGCGTCTGTTGTCTTTGTACACCC	TCCATATAACAGGATGCCTTTAAC	GGAACATTGAAGTACTGAATCTAAATGGGTGTACAAAGACAACAGACGCGTTGTAAACATGTTAAAGGCATCCTGTTATATGGA	Only one design tried
FBXW7->MLL3	-chr4:153332455->-chr7:152055760	Primer3	72	TCCTCCCCATTCTATACAAAAAC	AGTTTTCCCCCTACTTCGAGGTTTTTGTT	CTGTCCTCATCTTCCACTGC	TCCTCCCCATTCTATACAAAAACAACAAAAACCTCGAAGTAGGGGGAAAACTGCAGTGGAAGATGAGGACAG	Only one design tried
GBAS->PCLO	+chr7:56032394->-chr7:82595803	Manual	92	TCCTGCAGCGGGCGGC	ATTCTTGAATCGGAGCCTGGGCAGGAGGCTG	CTGATATTGCTCTCTGGGTTTGGC	TCCTGCAGCGGGCGGCCCCCTGCAGCCTCCTGCCCAGGCTCCGATTCAAGAATGGCTTTGTTTAAATTGCCAAACCCAGAGAGCAATATCAG	Only one design tried
GREB1->MBOAT2	+chr2:11680234->-chr2:9098771	Manual	80	TTGGTCTGTGGAGTGCCTGA	TGGCACACTACAAAGTTGACCTTACAAAAAGCTGG	CTGCTAGCAAGGCAAAGAG	TTGGTCTGTGGAGTGCCTGAAGTGACCAGCTTTTTGTAAGGTCAACTTTGTAGTGTGCCAACTCTTTGCCTTGCTAGCAG	Only one design tried
HHATL->GRB2	-chr3:42744071->-chr17:73328878	Manual	77	TGGGCAGTGTGCCAGGGT	CCTTGCGGCCTCCTCAAGGTTTTGAACGAA	CTGCCTTGTACCAGTTCTGATCAC	TGGGCAGTGTGCCAGGGTCCCTTGCGGCCTCCTCAAGGTTTTGAACGAAGAATGTGATCAGAACTGGTACAAGGCAG	Only one design tried
IGF1R->DCC	+chr15:99442850->+chr18:50278424	Primer3	74	AAAACCTTCGCCTCATCCTA	TGAAAACCCTTCTAGCTGCTCCTCTCC	AAGCGCAGTGCTGTGAAA	AAAACCTTCGCCTCATCCTAGGAGAGGAGCAGCTAGAAGGGTTTTCAAATTAAAGCTTTCACAGCACTGCGCTT	Only one design tried
KIF16B->PCSK2	-chr20:16553874->+chr20:17240885	Manual	81	TGAGCGATGGCATCGGTC	TCCGGCCCATGAATCGCAGCTTCCCTTT	AGTGGTACAGACCTTCAGC	TGAGCGATGGCATCGGTCAAGGTGGCCGTGAGGGTCCGGCCCATGAATCGCAGCTTCCCTTTGCTGAAGGTCTGTACCACT	Only one design tried
LRP5->KAT6A	+chr11:68080273->-chr8:41907225	Manual	91	GCTGCTGGCGCTGTGCGGCT	CCCGGCCCCCGCCGCGGGATTCTTTCTAC	CCCCAAGAAACTAGTCAGCACTTCAAC	GCTGCTGGCGCTGTGCGGCTGCCCGGCCCCCGCCGCGGGATTCTTTCTACTAATCCAGATACTTGTTGAAGTGCTGACTAGTTTCTTGGGG	Only one design tried
LRP5->SLC22A24	+chr11:68133170->-chr11:62863578	Primer3	63	CAACGGCAGGACGTGTAA	TCATGGTGGATCTCACAAGCTGCC	GGACTGCATCCAACTCCTTC	CAACGGCAGGACGTGTAAGGCAGCTTGTGAGATCCACCATGAAGAAGGAGTTGGATGCAGTCC	Only one design tried
LRP8->TMEM48	-chr1:53746259->-chr1:54275419	Manual	84	AGAAGGACTGCGAGGGTG	CCGGCTGTGCTACCTGCTATATTCCCAA	GGTTCATAGCAGTGCTAATCCAAG	AGAAGGACTGCGAGGGTGGAGCGGATGAGGCCGGCTGTGCTACCTGCTATATTCCCAAAGCTTGGATTAGCACTGCTATGAACC	Only one design tried
LUC7L3->HNF1B	+chr17:48797192->-chr17:36047395	Manual	70	AGAAGCGCAGCAACGTGC	TGGGACCACGAGAGCTGTCCTCTACAAGCC	GTGGTGTGTGGGCATCAC	AGAAGCGCAGCAACGTGCGGTGGGACCACGAGAGCTGTCCTCTACAAGCCTGGTGATGCCCACACACCAC	Only one design tried
NFYA->TDRG1	+chr6:41040823->+chr6:40347021	Manual	82	CTGGAGCCAATCAGCGCGGG	TGACCGTTCCGTGCCTCGCTCCCCCGGTTC	CTCTTCATTGTAGCTTGATCCTGCGC	CTGGAGCCAATCAGCGCGGGCAGCGAACCGGGGGAGCGAGGCACGGAACGGTCACTGCGCAGGATCAAGCTACAATGAAGAG	Only one design tried
PDE4D->ITGA1	-chr5:58284320->+chr5:52218607	Manual	78	CATGATGTAGATCATCCTGGTG	TGTCCAATCAATTTCTGATCAATACAAGACAAGC	CTCACAGAGTCCTGAAAGTCA	CATGATGTAGATCATCCTGGTGTGTCCAATCAATTTCTGATCAATACAAGACAAGCATGACTTTCAGGACTCTGTGAG	Only one design tried
PGAP3->CACNB1	-chr17:37840850->-chr17:37333788	Primer3	75	CCCCCATGTACCACACCT	TGATGTCAAACATTTCCCAGGCGA	CCTCCAATTGGTTCTCATCC	CCCCCATGTACCACACCTGTGTGGCCTTCGCCTGGGAAATGTTTGACATCATCCTGGATGAGAACCAATTGGAGG	Only one design tried
PIK3C3->RPRD1A	+chr18:39629569->-chr18:33613800	Primer3	83	CAGGCACCTGGATAACCTTT	AAAAACAGCCAAACCAAACAGGAAGC	TGACATCATTGGCTAGGTAGAGA	CAGGCACCTGGATAACCTTTTGCTAACAAAAACAGCCAAACCAAACAGGAAGCTTACTTTTCTCTACCTAGCCAATGATGTCA	Only one design tried
PPP1R12C->IFITM10	-chr19:55610152->-chr11:1769349	Manual	74	GTACTGAGCCTGTTGGAGGAACTGG	CCCTGGGCGTCCTCCTGTTTCCGG	AGCGGGGCTGGGCACTGG	GTACTGAGCCTGTTGGAGGAACTGGCCCGGAAACAGGAGGACGCCCAGGGCCCCGGCCAGTGCCCAGCCCCGCT	Only one design tried
PPP2R1A->NLRP8	+chr19:52709316->+chr19:56473433	Primer3	84	AACAGCTGGGAACCTTCACT	CAGAGTACGTGCACTGCCTGCTGA	ATGCAGCCCATTGCTCTC	AACAGCTGGGAACCTTCACTACCCTGGTGGGAGGCCCAGAGTACGTGCACTGCCTGCTGAGCGCCAGAGAGCAATGGGCTGCAT	Old design: not optimal
PPP2R1A->NLRP8	+chr19:52709316->+chr19:56473433	Manual	89	AACCTTCACTACCCTGGTGGGAG	ATTGCTCTCTGGCGCTCAGCAGGCAGTGCACGTAC	GTCTTGCCACCAACGATGCAGC	AACCTTCACTACCCTGGTGGGAGGCCCAGAGTACGTGCACTGCCTGCTGAGCGCCAGAGAGCAATGGGCTGCATCGTTGGTGGCAAGAC	New design: probe spans both genes
PPP2R2D->PANK1	+chr10:133761295->-chr10:91344222	Manual	84	CTTTGACAAGTTTGAGTGTTGCTG	CGGCTCCAAAATAACCCTATCCGAACCG	CATTTTGAACAGTTCCAACAGTGC	CTTTGACAAGTTTGAGTGTTGCTGGAACGGTTCGGATAGGGTTATTTTGGAGCCGTTGGGGCACTGTTGGAACTGTTCAAAATG	Only one design tried
PREX1->SLC9A8	-chr20:47324798->+chr20:48431545	Primer3	81	GCAGATGGAGAAGCTGGAAG	CTGCAGTCCCACATCGAAG	CATGAGTTGTATTGGGGAACC	GCAGATGGAGAAGCTGGAAGCCCTGGAGCAGCTGCAGTCCCACATCGAAGGCTGGGAGGAGGTTCCCCAATACAACTCATG	Only one design tried
RABEP1->DNAH9	+chr17:5250220->+chr17:11532734	Primer3	69	ACTGCGGAAAGAATTGCAT	AGGGCCGTCTTCAGAAGACCCTTC	CCACCTTTCCCAGTTTGTG	ACTGCGGAAAGAATTGCATGAAGGGTCTTCTGAAGACGGCCCTGGATTTCCACAAACTGGGAAAGGTGG	Only one design tried
RAD21->FER1L6	-chr8:117878825->+chr8:124968232	Primer3	85	GCAGCGTGGAGAGTATCATC	AGCCCAAACATCCCCTTTCTTTGGTGA	ACCCCTTCTCTGCCTTATTTC	GCAGCGTGGAGAGTATCATCTCACCAAAGAAAGGGGATGTTTGGGCTGAAGGTGAAGAAGAAGAGAAATAAGGCAGAGAAGGGGT	Only one design tried
RAF1->NKIRAS1	-chr3:12705312->-chr3:23942540	Manual	77	GCCGAACGACAGGACGTT	TCTTCCATTCCTGAGGGAGCCAGGCC	CATGTATACATCTTCCATTGTTTCGC	GCCGAACGACAGGACGTTGGGGCGGCCTGGCTCCCTCAGGAATGGAAGATTGCGAAACAATGGAAGATGTATACATG	Only one design tried
RERG->GZMM	-chr12:15370363->+chr19:547280	Manual	78	GGAGGTCAAACTGGCAATATTTGGG	AAAGGAGCTGCCTGACTTGCCCACGCC	GCCCCCGATGATCTGGGT	GGAGGTCAAACTGGCAATATTTGGGAGAGCAGGCGTGGGCAAGTAGGCAGCTCCTTTGGGACCCAGATCATCGGGGGC	Only one design tried
RIMS2->DPYS	+chr8:104709524->-chr8:105436617	Primer3	78	TGTGGAGGTCGAGTGTCATT	CCATTTTACCACTATGCTTGTTTGAGCG	GCTGGTAACTGCCACAAATC	TGTGGAGGTCGAGTGTCATTACGCTCAAACAAGCATAGTGGTAAAATGGATGAAAACAGATTTGTGGCAGTTACCAGC	Only one design tried
RREB1->DSP	+chr6:7108001->+chr6:7555951	Primer3	85	AGACTCGCAGGAGCAACA	CTTATCAGGTCAAACCGGCACGATG	TGGATGGTGTTCTGGTTCTG	AGACTCGCAGGAGCAACACGTGATGTGTCTACTTATCAGGTCAAACCGGCACGATGTCCAGGCACCAGAACCAGAACACCATCCA	Only one design tried
RTN3->ANK1	+chr11:63449250->-chr8:41591587	Manual	120	TCCTTCGGAGCCGAGCCG	CCCATTCCGCACAGGAGGAGCTGC	GCCAGATGCAAGCCATTC	TCCTTCGGAGCCGAGCCGTCCGCGCCCGGCGGCGGCGGGAGCCCAGGAGCCTGCCCCGCCCTGGGGACGAAGAGCTGCAGCTCCTCCTGTGCGGAATGGGTTGAATGGCTTGCATCTGGC	Old design: not optimal
RTN3->ANK1	+chr11:63449250->-chr8:41591587	Manual	80	CCCCGCCCTGGGGACGAA	CAACCCATTCCGCACAGGAGGAGCTGCAGC	GCCTTCCTTAGAAGCCAGATGCAAGCC	CCCCGCCCTGGGGACGAAGAGCTGCAGCTCCTCCTGTGCGGAATGGGTTGAATGGCTTGCATCTGGCTTCTAAGGAAGGC	New design: shorter amplicon
SEMA4C->BRE	-chr2:97527316->+chr2:28561317	Primer3	68	ACACTTCAGGCATCTGCAAC	AATAAGCCCTTTCTTACTGCCACGGAG	ACTGAGGGACAAAGGTTTTGA	ACACTTCAGGCATCTGCAACCTCCGTGGCAGTAAGAAAGGGCTTATTTCAAAACCTTTGTCCCTCAGT	Only one design tried
SEMA4C->RBMS1	-chr2:97527316->-chr2:161131275	Primer3	83	GACACTTCAGGCATCTGCAA	CCTCCGTGGCAGTAAGAAAG	AGCCTTCACACCCTTCTTCA	GACACTTCAGGCATCTGCAACCTCCGTGGCAGTAAGAAAGATGTACAGAAAGGTGTTCTTACATGAAGAAGGGTGTGAAGGCT	Only one design tried
SFXN1->CAMK4	+chr5:174905642->+chr5:110782384	Manual	85	AGCGGGACCTGCGAGCAG	CATGTAGATACGCTTCCCCCGGGCTGCCGCCC	TGGTTTGAGATCACGATGGACAATCCC	AGCGGGACCTGCGAGCAGCGCGGGCGGCAGCCCGGGGGAAGCGTATCTACATGAAAATGGGATTGTCCATCGTGATCTCAAACCA	Only one design tried
SNX9->RAB2A	+chr6:158244478->+chr8:61531139	Manual	86	TCCCGGGCCGGGG	CGCCCGCCATGGCCACCAAGGCATTT	CTCCTTCTTGAATTTTTTCATAAATTTCTTTTGCTG	TCCCGGGCCGGGGGACCCGCCCGCCATGGCCACCAAGGCATTTATTAATACAGCAAAAGAAATTTATGAAAAAATTCAAGAAGGAG	Only one design tried
STAU1->TOP1	-chr20:47790732->+chr20:39690034	Manual	83	GAACTGAACAAAGACAACATTGTT	CCTGGAACGCCCTCTTTTTAAAAAAGATTCTC	GATCTTTGTGTTTATCTTTGTGTTTAT	GAACTGAACAAAGACAACATTGTTCCTGGAACGCCCTCTTTTTAAAAAAGATTCTCATAAACACAAAGATAAACACAAAGATC	Only one design tried
TANC2->RDM1	+chr17:61086987->-chr17:34247276	Manual	81	ACTGGTGGGAAATCAAGTCGTAA	TCCACAGCTATTTTACCACTTTCACTTGACCTG	GATGTCTTCACTGGGTCTGTA	ACTGGTGGGAAATCAAGTCGTAAAAACAGGTCAAGTGAAAGTGGTAAAATAGCTGTGGAGTACAGACCCAGTGAAGACATC	Only one design tried
TEX10->PICALM	-chr9:103115054->-chr11:85742653	Primer3	85	CCCTCGCTTGTCTTCTCG	CGGCCGGGTCCTCAGACTTAATTCA	TTCACATTCATCTCATTTGTGC	CCCTCGCTTGTCTTCTCGGGCTTCTCGCCCCGGCCGCGGCCGGGTCCTCAGACTTAATTCAGTGCACAAATGAGATGAATGTGAA	Only one design tried
TFG->GPR128	+chr3:100438902->+chr3:100348442	Manual	75	TGCAATTCAGTGCAGTAGGAT	CTGAAACTGACATTATTTGGAAAATCTACTTCC	TCTGTAGGGGTGCTTGAT	TGCAATTCAGTGCAGTAGGATACTGAAACTGACATTATTTGGAAAATCTACTTCCTCATCAAGCACCCCTACAGA	Only one design tried
TPP2->BRCA2	+chr13:103249553->+chr13:32890559	Primer3	83	CATCGCAGTCCTGGACAC	TCCGGGCATGCAGACTTATTTACCA	CCTACGATATTCCTCCAATGC	CATCGCAGTCCTGGACACGGGGGTCGACCCGGGGGCTCCGGGCATGCAGACTTATTTACCAAGCATTGGAGGAATATCGTAGG	Only one design tried
TRIM37->BCAS3	-chr17:57092971->+chr17:58786580	Manual	84	TGCGGTTGAGAAAAGGAGG	CCAGATTTCTTGATGTATCCCAAGGTGACC	CATTCCCAGTACTATGTATTTCATGAAA	TGCGGTTGAGAAAAGGAGGAAAATGGTCACCTTGGGATACATCAAGAAATCTGGAATTTCATGAAATACATAGTACTGGGAATG	Only one design tried
TRPS1->EIF3H	-chr8:116680772->-chr8:117671219	Manual	87	GTGTTCTTGACGATTAATCAACAG	AGGCTCCGCATCATTTCCATCTGATATTGG	CCACGTGAAGATGATCAATGTTTA	GTGTTCTTGACGATTAATCAACAGTCCAATATCAGATGGAAATGATGCGGAGCCTTCGCCATGTAAACATTGATCATCTTCACGTGG	Only one design tried
UCK2->TMCO1	+chr1:165797169->-chr1:165697358	Primer3	63	CCTTCCTTATAGGCGTCAGC	GGAACAGCTAGCGGCAAG	GGCCGAGAATCTTCTGAATG	CCTTCCTTATAGGCGTCAGCGGGGGAACAGCTAGCGGCAAGAACATTCAGAAGATTCTCGGCC	Only one design tried
UTP18->ACACA	+chr17:49354665->-chr17:35487144	Manual	86	GTCTATGACATGCTGGCTGGAAA	CGCCCGAGGACCTCTCACTTGATGC	GCTGGTTATTGGAGGTGTACACTT	GTCTATGACATGCTGGCTGGAAAGTTAATTCCTGTGCATCAAGTGAGAGGTCCTCGGGCGGGAAGTGTACACCTCCAATAACCAGC	Only one design tried
UTP23->RAD21	+chr8:117779030->-chr8:117879000	Primer3	64	TACCTCATGGGGGAGACG	CAGCTGTGCACCACAAGGTTTTCTTC	TCTGGCTGGCTATGAAAACA	TACCTCATGGGGGAGACGCAGCTGTGCACCACAAGGTTTTCTTCTGTTTTCATAGCCAGCCAGA	Only one design tried
ZBTB34->SCAI	+chr9:129623018->-chr9:127818286	Manual	86	CGCGGGCGGGCGATGT	CAAATTCAGTCCTGTCCAGAGCGCCGCGCTC	CATCTTCAGCACCTCCAGAGGACATG	CGCGGGCGGGCGATGTGAGCGCGGCGCTCTGGACAGGACTGAATTTGCTCTTAAAGAAATCATGTCCTCTGGAGGTGCTGAAGATG	Only one design tried
# Symbols were defined in Materials and Methods.

## Sheet: qPCR_Validation_Summary
Fusion genes	Fusion junction	Fusion candidate sample #	Total unique sample # tested by TaqMan	Positive sample # identified by TaqMan
ACACA->MSI2	-chr17:35536201->+chr17:55478740	1	17	1
ADK->C10orf11	+chr10:75984349->+chr10:77795766	1	17	1
ARNT2->MESDC2	+chr15:80750317->-chr15:81274523	1	15	0
ATRX->RPS6KA6	-chrX:76907604->-chrX:83419395	1	15	0
BCL7A->C12orf42	+chr12:122473333->-chr12:103872225	3	41	1
CDC42BPB->PET112	-chr14:103523336->-chr4:152594048	1	15	0
CLEC16A->BCAR4	+chr16:11154879->-chr16:11914154	1	17	1
CLTB->CDHR2	-chr5:175837258->+chr5:175995679	1	17	1
CREB1->TMEM131	+chr2:208435045->-chr2:98543950	1	15	0
DDX5->IQCG	-chr17:62496667->-chr3:197640913	1	17	1
DLG5->ADK	-chr10:79613112->+chr10:76153899	1	17	1
DNMBP->TACC2	-chr10:101769595->+chr10:123954555	1	15	0
EIF2C3->ZP2	+chr1:36492899->-chr16:21212879	3	41	1
EIF4A3->TSPEAR	-chr17:78120592->-chr21:45953806	1	15	1
ERBB2->IKZF3	+chr17:37868701->-chr17:37949186	1	17	1
ESR1->AKAP12	+chr6:152201906->+chr6:151669846	2	41	2
ESR1->AKAP12	+chr6:152265643->+chr6:151669846	1	17	1
ESR1->C6ORF211	+chr6:152129499->+chr6:151785588	1	4	1
FAM135A->PKIB	+chr6:71123405->+chr6:123038932	1	22	1
FBXL20->NSF	-chr17:37453380->+chr17:44751780	1	22	1
FBXW7->MLL3	-chr4:153332455->-chr7:152055760	1	22	0
GBAS->PCLO	+chr7:56032394->-chr7:82595803	1	15	0
GREB1->MBOAT2	+chr2:11680234->-chr2:9098771	1	15	0
HHATL->GRB2	-chr3:42744071->-chr17:73328878	1	15	0
IGF1R->DCC	+chr15:99442850->+chr18:50278424	1	22	1
KIF16B->PCSK2	-chr20:16553874->+chr20:17240885	3	41	1
LRP5->KAT6A	+chr11:68080273->-chr8:41907225	2	17	1
LRP5->SLC22A24	+chr11:68133170->-chr11:62863578	1	15	1
LRP8->TMEM48	-chr1:53746259->-chr1:54275419	1	22	0
LUC7L3->HNF1B	+chr17:48797192->-chr17:36047395	1	22	1
NFYA->TDRG1	+chr6:41040823->+chr6:40347021	1	41	0
PDE4D->ITGA1	-chr5:58284320->+chr5:52218607	1	15	0
PGAP3->CACNB1	-chr17:37840850->-chr17:37333788	1	17	1
PIK3C3->RPRD1A	+chr18:39629569->-chr18:33613800	1	17	1
PPP1R12C->IFITM10	-chr19:55610152->-chr11:1769349	1	15	0
PPP2R1A->NLRP8	+chr19:52709316->+chr19:56473433	2	4	1
PPP2R2D->PANK1	+chr10:133761295->-chr10:91344222	1	22	1
PREX1->SLC9A8	-chr20:47324798->+chr20:48431545	1	17	1
RABEP1->DNAH9	+chr17:5250220->+chr17:11532734	2	41	2
RAD21->FER1L6	-chr8:117878825->+chr8:124968232	1	22	1
RAF1->NKIRAS1	-chr3:12705312->-chr3:23942540	3	41	1
RERG->GZMM	-chr12:15370363->+chr19:547280	1	41	0
RIMS2->DPYS	+chr8:104709524->-chr8:105436617	1	17	1
RREB1->DSP	+chr6:7108001->+chr6:7555951	1	15	0
RTN3->ANK1	+chr11:63449250->-chr8:41591587	1	4	1
SEMA4C->BRE	-chr2:97527316->+chr2:28561317	1	22	1
SEMA4C->RBMS1	-chr2:97527316->-chr2:161131275	1	17	1
SFXN1->CAMK4	+chr5:174905642->+chr5:110782384	1	15	0
SNX9->RAB2A	+chr6:158244478->+chr8:61531139	1	22	0
STAU1->TOP1	-chr20:47790732->+chr20:39690034	1	22	1
TANC2->RDM1	+chr17:61086987->-chr17:34247276	1	22	1
TEX10->PICALM	-chr9:103115054->-chr11:85742653	1	15	0
TFG->GPR128	+chr3:100438902->+chr3:100348442	6	50	6
TPP2->BRCA2	+chr13:103249553->+chr13:32890559	1	17	1
TRIM37->BCAS3	-chr17:57092971->+chr17:58786580	1	22	1
TRPS1->EIF3H	-chr8:116680772->-chr8:117671219	1	17	1
UCK2->TMCO1	+chr1:165797169->-chr1:165697358	1	17	1
UTP18->ACACA	+chr17:49354665->-chr17:35487144	1	22	1
UTP23->RAD21	+chr8:117779030->-chr8:117879000	1	41	0
ZBTB34->SCAI	+chr9:129623018->-chr9:127818286	1	15	0
SUM		77	1268	47
# New designs.
# Symbols were defined in Materials and Methods.

## Sheet: qPCR_Validation_Expt1
Experiment 1: Average CT from triplicate 10ul TaqMan assays
									Block ID and Sample ID
		Providence	Providence	Providence	Providence	Providence	Providence	Providence	Providence	Providence	Providence	Providence	Providence	Providence	Providence	Providence	Providence	Providence
		B0001000FNT	B0001000GIO	B0001000G2A	B0001000HPV	B0001000EDS	B0001000HNB	B0001000DAP	B0001000HJ7	B0001000ECI	B0001000HF3	B0001000DNB	B0001000H3T	B0001000GTQ	B0001000FXL	B0001000HM1	B0001000CXU	B0001000GQW
Fusion genes	Fusion junction	A73Y00103	A738000XH	A73B001CH	A732000ZS	A7320010A	A730001BC	A734001BZ	A73A000ZT	A737000Y5	A738001BD	A737001CU	A73Q000ZV	A73G000XR	A730001BL	A73S000XO	A730000XY	A736000ZX
TRPS1->EIF3H	-chr8:116680772->-chr8:117671219	31.64	40	40	40	40	40	40	40	40	40	40	40	40	40	40	40	40
DLG5->ADK	-chr10:79613112->+chr10:76153899	40	30.26	40	40	40	40	40	40	40	40	40	40	40	40	40	40	40
ACACA->MSI2	-chr17:35536201->+chr17:55478740	40	40	32.47	40	40	40	40	40	40	40	40	40	40	40	40	40	40
PGAP3->CACNB1	-chr17:37840850->-chr17:37333788	40	40	40	35.43	40	40	40	40	40	40	40	40	40	40	40	40	40
ABI1->PDSS1	-chr10:27149676->+chr10:27024169	40	40	40	40	40	40	40	40	40	40	40	40	40	40	40	40	40
RIMS2->DPYS	+chr8:104709524->-chr8:105436617	40	40	40	40	40	40	34.01	40	40	40	40	40	40	40	40	40	40
LRP5->KAT6A	+chr11:68080273->-chr8:41907225	40	40	40	40	40	40	40	33.67	40	40	40	40	40	40	40	40	40
ERBB2->IKZF3	+chr17:37868701->-chr17:37949186	40	40	40	40	40	40	40	40	31.89	40	40	40	40	40	40	40	40
RTN3->ANK1	+chr11:63449250->-chr8:41591587	40	40	40	40	40	40	40	40	40	40	40	40	40	40	40	40	40
CLEC16A->BCAR4	+chr16:11154879->-chr16:11914154	40	40	40	40	40	40	40	40	40	40	30.56	40	40	40	40	40	40
TPP2->BRCA2	+chr13:103249553->+chr13:32890559	40	40	40	40	40	40	40	40	40	40	40	33.84	40	40	40	40	40
ADK->C10orf11	+chr10:75984349->+chr10:77795766	40	40	40	40	40	40	40	40	40	40	40	40	31.34	40	40	40	40
CLTB->CDHR2	-chr5:175837258->+chr5:175995679	40	40	40	40	40	40	40	40	40	40	40	40	40	36.65	40	40	40
ESR1->C6orf211	+chr6:152129499->+chr6:151785588	40	40	40	40	40	40	40	40	40	40	40	40	40	40	36.19	40	40
PPP2R1A->NLRP8	+chr19:52709316->+chr19:56473433	40	35.17	40	40	40	40	40	40	40	40	40	40	40	40	40	40	40
PIK3C3->RPRD1A	+chr18:39629569->-chr18:33613800	40	40	40	40	40	40	40	40	40	40	40	40	40	40	40	36.52	40
ESR1->AKAP12	+chr6:152265643_+chr6:151669846	40	40	40	40	40	40	40	40	40	40	40	40	40	40	30.96	40	40
PREX1->SLC9A8	-chr20:47324798_+chr20:48431545	40	40	40	40	40	40	29.78	40	40	40	40	40	40	40	40	40	40
SEMA4C->RBMS1	-chr2:97527316_-chr2:161131275	40	40	40	40	40	40	40	40	40	40	40	40	40	32.28	40	40	40
DDX5->IQCG	-chr17:62496667_-chr3:197640913	40	40	40	40	40	40	40	40	40	40	40	40	40	40	40	40	30.7
UCK2->TMCO1	+chr1:165797169_-chr1:165697358	40	40	40	40	40	35.04	40	40	40	40	40	40	40	40	40	40	40
# Fusion candidates
# Block ID (e.g. B0001000FNT) is the internal bar code of FFPE specimen. Only the last 3 unique letters were used to refer the block or patient in the manuscript.
# Sample ID (e.g. A73Y00103) is the internal bar code of amplified RNA.
# Symbols were defined in Materials and Methods.
# Old designs. Results not included in Supplementary Table 1.

## Sheet: qPCR_Validation_Expt2
Experiment 2: Average CT from triplicate 10ul TaqMan assays
			Block ID and Sample ID
		Providence	Providence	Providence	Providence
		B0001000GIO	B0001000DOL	B0001000HF3	B0001000HM1
Fusion genes	Fusion junction	A738000XH	A73O001BX	A738001BD	A73S000XO
PPP2R1A_NLRP8	+chr19:52709316_+chr19:56473433	35.48	40	40	40
RTN3_ANK1	+chr11:63449250_-chr8:41591587	40	40	32.29	40
ESR1_C6ORF211	+chr6:152129499_+chr6:151785588	40	40	40	33.18
# Fusion candidates
# Block ID (e.g. B0001000FNT) is the internal bar code of FFPE specimen. Only the last 3 unique letters were used to refer the block or patient in the manuscript.
# Sample ID (e.g. A73Y00103) is the internal bar code of amplified RNA.
# Symbols were defined in Materials and Methods.
# New designs. Results included in Supplementary Table 1.

## Sheet: qPCR_Validation_Expt3
Experiment 3: Average CT from triplicate 10ul TaqMan assays
												Block ID and Sample ID
		Providence	Providence	RUSH	Providence	RUSH	Providence	Providence	Providence	RUSH	RUSH	Providence	Providence	RUSH	Providence	Providence	RUSH	Providence	Providence	Providence	Providence	Providence	Providence
		B0001000FNT	B0001000GJY	B0001000IYM	B0001000FWB	B0001000N65	B0001000DQ5	B0001000HF3	B0001000FL9	B0001000LZN	B0001000KAG	B0001000ERO	B0001000CSG	B0001000KIO	B0001000GR6	B0001000H3T	B0001000MJG	B0001000FUR	B0001000EKQ	B0001000GQW	B0001000D87	B0001000HOL	B0001000FJP
Fusion genes	Fusion junction	A73Y00103	A73T001AL	A73P000OI	A73J001CI	A73G000PP	A73Q0010D	A738001BD	A73X001AQ	A73T000S4	A733000U8	A731001AV	A73U0010I	A73B000U0	A73C000XD	A73Q000ZV	A73S000P2	A73Q00102	A73A00109	A736000ZX	A738000XQ	A73H001AF	A73Z001CK
BCL7A_C12orf42	+chr12:122473333_-chr12:103872225	37.82	40	40	40	40	40	40	40	40	40	40	40	40	40	40	40	40	40	40	40	40	40
EIF2C3_ZP2	+chr1:36492899_-chr16:21212879	40	35.21	40	40	40	40	40	40	40	40	40	40	40	40	40	40	40	40	40	40	40	40
ESR1_AKAP12	+chr6:152201906_+chr6:151669846	40	40	31.78	40	40	40	40	40	40	40	40	40	40	40	40	40	40	40	40	40	40	40
FAM135A_PKIB	+chr6:71123405_+chr6:123038932	40	40	40	37.87	40	40	40	40	40	40	40	40	40	40	40	40	40	40	40	40	40	40
FBXL20_NSF	-chr17:37453380_+chr17:44751780	40	40	40	40	31.16	40	40	40	40	40	40	40	40	40	40	40	40	40	40	40	40	40
FBXW7_MLL3	-chr4:153332455_-chr7:152055760	40	40	40	40	40	40	40	40	40	40	40	40	40	40	40	40	40	40	40	40	40	40
IGF1R_DCC	+chr15:99442850_+chr18:50278424	40	40	40	40	40	40	33.36	40	40	40	40	40	40	40	40	40	40	40	40	40	40	40
KIF16B_PCSK2	-chr20:16553874_+chr20:17240885	40	40	40	40	40	40	40	34.6	40	40	40	40	40	40	40	40	40	40	40	40	40	40
LRP8_TMEM48	-chr1:53746259_-chr1:54275419	40	40	40	40	40	40	40	40	40	40	40	40	40	40	40	40	40	40	40	40	40	40
LUC7L3_HNF1B	+chr17:48797192_-chr17:36047395	40	40	40	40	40	40	40	40	40	32.13	40	40	40	40	40	40	40	40	40	40	40	40
NFYA_TDRG1	+chr6:41040823_+chr6:40347021	40	40	40	40	40	40	40	40	40	40	40	40	40	40	40	40	40	40	40	40	40	40
PPP2R2D_PANK1	+chr10:133761295_-chr10:91344222	40	40	40	40	40	40	40	40	40	40	34.57	40	40	40	40	40	40	40	40	40	40	40
RABEP1_DNAH9	+chr17:5250220_+chr17:11532734	40	40	40	40	40	40	40	40	40	40	40	30.11	40	40	40	40	40	40	40	40	40	40
RAD21_FER1L6	-chr8:117878825_+chr8:124968232	40	40	40	40	40	40	40	40	40	40	40	40	34.78	40	40	40	40	40	40	40	40	40
RAF1_NKIRAS1	-chr3:12705312_-chr3:23942540	40	40	40	40	40	40	40	40	40	40	40	40	40	34.25	40	40	40	40	40	40	40	40
RERG_GZMM	-chr12:15370363_+chr19:547280	40	40	40	40	40	40	40	40	40	40	40	40	40	40	40	40	40	40	40	40	40	40
SEMA4C_BRE	-chr2:97527316_+chr2:28561317	40	40	40	40	40	40	40	40	40	40	40	40	40	40	40	31.08	40	40	40	40	40	40
SNX9_RAB2A	+chr6:158244478_+chr8:61531139	40	40	40	40	40	40	40	40	40	40	40	40	40	40	40	40	40	40	40	40	40	40
STAU1_TOP1	-chr20:47790732_+chr20:39690034	40	40	40	40	40	40	40	40	40	40	40	40	40	40	40	40	40	35.93	40	40	40	40
TANC2_RDM1	+chr17:61086987_-chr17:34247276	40	40	40	40	40	40	40	40	40	40	40	40	40	40	40	40	40	40	34.47	40	40	40
TFG_GPR128	+chr3:100438902_+chr3:100348442	40	40	40	40	40	40	40	40	40	40	40	40	40	40	40	32.83	40	40	40	32.84	40	40
TRIM37_BCAS3	-chr17:57092971_+chr17:58786580	40	40	40	40	40	40	40	40	34.66	40	40	40	40	40	40	40	40	40	40	40	40	40
UTP18_ACACA	+chr17:49354665_-chr17:35487144	40	40	40	40	40	40	40	40	40	40	40	40	40	40	40	40	40	40	40	40	32.44	40
UTP23_RAD21	+chr8:117779030_-chr8:117879000	40	40	40	40	40	40	40	40	40	40	40	40	40	40	40	40	40	40	40	40	40	40
# Fusion candidates
# Block ID (e.g. B0001000FNT) is the internal bar code of FFPE specimen. Only the last 3 unique letters were used to refer the block or patient in the manuscript.
# Sample ID (e.g. A73Y00103) is the internal bar code of amplified RNA.
# Symbols were defined in Materials and Methods.

## Sheet: qPCR_Validation_Expt4
Experiment 4: Average CT from triplicate 10ul TaqMan assays
										Block ID and Sample ID
		Providence	Providence	Providence	Providence	RUSH	Providence	Providence	Providence	Providence	Providence	Providence	Providence	Providence	Providence	RUSH	RUSH	Providence	Providence
		B0001000EL0	B0001000HIX	B0001000FRX	B0001000HGD	B0001000II6	B0001000FS7	B0001000E5M	B0001000D43	B0001000DLR	B0001000CWK	B0001000DAP	B0001000EDS	B0001000HNB	B0001000ECI	B0001000MGM	B0001000L43	B0001000CU0	B0001000FGV
Fusion genes	Fusion junction	A73Q000ZD	A73Z000YO	A73F000YH	A73P001AG	A735000O0	A73P001AP	A73P001AY	A73G001B3	A73U000ZI	A737001C1	A734001BZ	A7320010A	A730001BC	A737000Y5	A73T000SF	A73S000TE	A73Q000ZM	A73600104
BCL7A_C12orf42	+chr12:122473333_-chr12:103872225	40	40	40	40	40	40	40	40	40	40	40	40	40	40	40	40	40	40
EIF2C3_ZP2	+chr1:36492899_-chr16:21212879	40	40	40	40	40	40	40	40	40	40	40	40	40	40	40	40	40	40
ESR1_AKAP12	+chr6:152201906_+chr6:151669846	40	40	40	40	36.09	40	40	40	40	40	40	40	40	40	40	40	40	40
KIF16B_PCSK2	-chr20:16553874_+chr20:17240885	40	40	40	40	40	40	40	40	40	40	40	40	40	40	40	40	40	40
NFYA_TDRG1	+chr6:41040823_+chr6:40347021	40	40	40	40	40	40	40	40	40	40	40	40	40	40	40	40	40	40
RAF1_NKIRAS1	-chr3:12705312_-chr3:23942540	40	40	40	40	40	40	40	40	40	40	40	40	40	40	40	40	40	40
RERG_GZMM	-chr12:15370363_+chr19:547280	40	40	40	40	40	40	40	40	40	40	40	40	40	40	40	40	40	40
TFG_GPR128	+chr3:100438902_+chr3:100348442	40	40	40	40	40	40	40	40	40	40	40	40	40	35.15	31.03	34.68	40	40
UTP23_RAD21	+chr8:117779030_-chr8:117879000	40	40	40	40	40	40	40	40	40	40	40	40	40	40	40	40	40	40
RABEP1_DNAH9	+chr17:5250220_+chr17:11532734	40	40	40	40	40	40	40	40	40	40	40	40	40	34.86	40	40	40	40
# Fusion candidates
# Block ID (e.g. B0001000FNT) is the internal bar code of FFPE specimen. Only the last 3 unique letters were used to refer the block or patient in the manuscript.
# Sample ID (e.g. A73Y00103) is the internal bar code of amplified RNA.
# Symbols were defined in Materials and Methods.

## Sheet: qPCR_Validation_Expt5
Experiment 5: Average CT from triplicate 10ul TaqMan assays
									Block ID and Sample ID
		Providence	Providence	Providence	Providence	Providence	Providence	Providence	Providence	Providence	Providence	Providence	Providence	Providence	Providence	RUSH
		B0001000DIX	B0001000HIX	B0001000HGD	B0001000FWB	B0001000EJG	B0001000GQW	B0001000HNB	B0001000HSP	B0001000DX3	B0001000HJ7	B0001000GJY	B0001000CJY	B0001000HM1	B0001000DPV	B0001000JGV
Fusion genes	Fusion junction	A73N000YI	A73Z000YO	A73P001AG	A73J001CI	A739001AW	A736000ZX	A730001BC	A73R001C8	A73V000YA	A73A000ZT	A73T001AL	A734001B6	A73S000XO	A73S001B0	A73D000OU
ARNT2_MESDC2	+chr15:80750317_-chr15:81274523	40	40	40	40	40	40	40	40	40	40	40	40	40	40	40
ATRX_RPS6KA6	-chrX:76907604_-chrX:83419395	40	40	40	40	40	40	40	40	40	40	40	40	40	40	40
CDC42BPB_PET112	-chr14:103523336_-chr4:152594048	40	40	40	40	40	40	40	40	40	40	40	40	40	40	40
CREB1_TMEM131	+chr2:208435045_-chr2:98543950	40	40	40	40	40	40	40	40	40	40	40	40	40	40	40
DNMBP_TACC2	-chr10:101769595_+chr10:123954555	40	40	40	40	40	40	40	40	40	40	40	40	40	40	40
EIF4A3_TSPEAR	-chr17:78120592_-chr21:45953806	40	40	40	40	40	35.02	40	40	40	40	40	40	40	40	40
GBAS_PCLO	+chr7:56032394_-chr7:82595803	40	40	40	40	40	40	40	40	40	40	40	40	40	40	40
GREB1_MBOAT2	+chr2:11680234_-chr2:9098771	40	40	40	40	40	40	40	40	40	40	40	40	40	40	40
HHATL_GRB2	-chr3:42744071_-chr17:73328878	40	40	40	40	40	40	40	40	40	40	40	40	40	40	40
LRP5_SLC22A24	+chr11:68133170_-chr11:62863578	40	40	40	40	40	40	40	40	40	31.77	40	40	40	40	40
PDE4D_ITGA1	-chr5:58284320_+chr5:52218607	40	40	40	40	40	40	40	40	40	40	40	40	40	40	40
PPP1R12C_IFITM10	-chr19:55610152_-chr11:1769349	40	40	40	40	40	40	40	40	40	40	40	40	40	40	40
RREB1_DSP	+chr6:7108001_+chr6:7555951	40	40	40	40	40	40	40	40	40	40	40	40	40	40	40
SFXN1_CAMK4	+chr5:174905642_+chr5:110782384	40	40	40	40	40	40	40	40	40	40	40	40	40	40	40
TEX10_PICALM	-chr9:103115054_-chr11:85742653	40	40	40	40	40	40	40	40	40	40	40	40	40	40	40
ZBTB34_SCAI	+chr9:129623018_-chr9:127818286	40	40	40	40	40	40	40	40	40	40	40	40	40	40	40
TFG_GPR128	+chr3:100438902_+chr3:100348442	40	40	40	40	40	40	40	40	40	40	40	40	40	40	35.36
# Fusion candidates
# Block ID (e.g. B0001000FNT) is the internal bar code of FFPE specimen. Only the last 3 unique letters were used to refer the block or patient in the manuscript.
# Sample ID (e.g. A73Y00103) is the internal bar code of amplified RNA.
# Symbols were defined in Materials and Methods.
