# Supplementary material for: Fusion Transcript Discovery in Formalin-Fixed Paraffin-Embedded Human Breast Cancer Tissues Reveals a Link to Tumor Progression
Source: PLoS One. 2014 Apr 11;9(4):e94202. doi: 10.1371/journal.pone.0094202 (PMC3984112; doi:10.1371/journal.pone.0094202)
Supplement: Table S4 — TaqMan assays for examination of residual gDNA contamination of all Providence and Rush cohorts using beta-actin. Each sample from Providence has 6 TaqMan replicates, and each sample from Rush has 3 TaqMan replicates. Each TaqMan plate has Human Genomic DNA (Promega Corporation, Madison, WI) triplicates as positive control, and no template triplicates as negative control. A second DNase I treatment was repeated on 2 Providence RNA samples which didn't pass the first residual gDNA contamination assays. (XLSX) [file pone.0094202.s006.xlsx]

## Sheet: Providence
Plate	Gene	Sample	Sample Type	Block ID	TaqMan Ct1	TaqMan Ct2	TaqMan Ct3	TaqMan Ct4	TaqMan Ct5	TaqMan Ct6	Note
A71S00P6Q	ACTB	A73501ARV	gDNA Negative Control		40	40	40				no template control (nuclease free water)
A71K00P6P	ACTB	A73K01AS3	gDNA Negative Control		40	40	40				no template control (nuclease free water)
A71C00P6O	ACTB	A73901ARR	gDNA Negative Control		40	40	40				no template control (nuclease free water)
A71100P90	ACTB	A73D01B46	gDNA Negative Control		40	40	40				no template control (nuclease free water)
A71S00P6Q	ACTB	A73X01ARU	gDNA Positive Control		29.67	29.69	29.61				Promega Genomic DNA, 100 copies gDNA
A71K00P6P	ACTB	A73C01AS2	gDNA Positive Control		29.41	29.5	29.42				Promega Genomic DNA, 100 copies gDNA
A71C00P6O	ACTB	A73101ARQ	gDNA Positive Control		29.58	29.69	29.79				Promega Genomic DNA, 100 copies gDNA
A71100P90	ACTB	A73501B45	gDNA Positive Control		29.89	29.71	29.77				Promega Genomic DNA, 100 copies gDNA
A71S00P6Q	ACTB	A731001AM	RNA	B0001000GC0	40	40	40	40	40	40	Sample passed DNA detection assay after first DNase I treatment
A71S00P6Q	ACTB	A731001AV	RNA	B0001000ERO	40	40	40	40	40	40	Sample passed DNA detection assay after first DNase I treatment
A71S00P6Q	ACTB	A732000ZA	RNA	B0001000F5V	40	40	40	40	40	40	Sample passed DNA detection assay after first DNase I treatment
A71S00P6Q	ACTB	A732000ZS	RNA	B0001000HPV	40	40	40	40	40	40	Sample passed DNA detection assay after first DNase I treatment
A71S00P6Q	ACTB	A73200108	RNA	B0001000ESY	40	40	40	40	40	40	Sample passed DNA detection assay after first DNase I treatment
A71S00P6Q	ACTB	A7320010A	RNA	B0001000EDS	40	40	40	40	40	40	Sample passed DNA detection assay after first DNase I treatment
A71S00P6Q	ACTB	A735001AR	RNA	B0001000FFL	40	40	40	40	40	40	Sample passed DNA detection assay after first DNase I treatment
A71S00P6Q	ACTB	A736000ZX	RNA	B0001000GQW	40	40	38.59	40	40	40	Sample passed DNA detection assay after first DNase I treatment
A71S00P6Q	ACTB	A73600104	RNA	B0001000FGV	40	40	40	40	40	40	Sample passed DNA detection assay after first DNase I treatment
A71S00P6Q	ACTB	A7360010F	RNA	B0001000DDJ	40	40	40	40	40	40	Sample passed DNA detection assay after first DNase I treatment
A71S00P6Q	ACTB	A739001AN	RNA	B0001000G54	40	40	40	39.52	40	40	Sample passed DNA detection assay after first DNase I treatment
A71S00P6Q	ACTB	A739001AW	RNA	B0001000EJG	40	40	40	40	40	39.52	Sample passed DNA detection assay after first DNase I treatment
A71S00P6Q	ACTB	A73A000ZK	RNA	B0001000D7X	40	40	39.67	40	40	40	Sample passed DNA detection assay after first DNase I treatment
A71S00P6Q	ACTB	A73A000ZT	RNA	B0001000HJ7	40	40	40	40	40	38.41	Sample passed DNA detection assay after first DNase I treatment
A71S00P6Q	ACTB	A73A00109	RNA	B0001000EKQ	40	40	40	40	40	40	Sample passed DNA detection assay after first DNase I treatment
A71S00P6Q	ACTB	A73A0010B	RNA	B0001000E6W	40	40	40	40	40	40	Sample passed DNA detection assay after first DNase I treatment
A71S00P6Q	ACTB	A73D001AJ	RNA	B0001000GWK	37.46	40	40	40	40	37.68	Sample passed DNA detection assay after first DNase I treatment
A71S00P6Q	ACTB	A73E000ZY	RNA	B0001000GK8	40	40	40	40	40	40	Sample passed DNA detection assay after first DNase I treatment
A71S00P6Q	ACTB	A73E0010G	RNA	B0001000D6N	40	40	40	40	35.24	40	Sample passed DNA detection assay after first DNase I treatment
A71S00P6Q	ACTB	A73H001AF	RNA	B0001000HOL	40	40	40	40	40	40	Sample passed DNA detection assay after first DNase I treatment
A71S00P6Q	ACTB	A73H001AO	RNA	B0001000FYV	40	40	40	40	40	40	Sample passed DNA detection assay after first DNase I treatment
A71S00P6Q	ACTB	A73H001AX	RNA	B0001000EB8	40	40	40	40	40	40	Sample passed DNA detection assay after first DNase I treatment
A71S00P6Q	ACTB	A73I00101	RNA	B0001000FZ5	40	40	40	40	40	40	Sample passed DNA detection assay after first DNase I treatment
A71S00P6Q	ACTB	A73I0010C	RNA	B0001000DZN	40	40	40	40	40	40	Sample passed DNA detection assay after first DNase I treatment
A71S00P6Q	ACTB	A73L001A9	RNA	B0001000CLI	37.73	40	40	38.63	40	40	Sample passed DNA detection assay after first DNase I treatment
A71S00P6Q	ACTB	A73L001AK	RNA	B0001000GOC	40	40	38.65	40	40	40	Sample passed DNA detection assay after first DNase I treatment
A71S00P6Q	ACTB	A73M000ZH	RNA	B0001000DTZ	40	40	40	40	40	40	Sample passed DNA detection assay after first DNase I treatment
A71S00P6Q	ACTB	A73P001AG	RNA	B0001000HGD	39.4	40	40	40	40	40	Sample passed DNA detection assay after first DNase I treatment
A71S00P6Q	ACTB	A73P001AP	RNA	B0001000FS7	40	40	40	40	40	40	Sample passed DNA detection assay after first DNase I treatment
A71S00P6Q	ACTB	A73P001AY	RNA	B0001000E5M	40	40	40	40	40	40	Sample passed DNA detection assay after first DNase I treatment
A71S00P6Q	ACTB	A73Q000ZD	RNA	B0001000EL0	40	40	40	40	40	40	Sample passed DNA detection assay after first DNase I treatment
A71S00P6Q	ACTB	A73Q000ZM	RNA	B0001000CU0	40	40	40	40	40	40	Sample passed DNA detection assay after first DNase I treatment
A71S00P6Q	ACTB	A73Q000ZV	RNA	B0001000H3T	40	40	40	39.36	40	40	Sample passed DNA detection assay after first DNase I treatment
A71S00P6Q	ACTB	A73Q00102	RNA	B0001000FUR	40	40	40	40	40	40	Sample passed DNA detection assay after first DNase I treatment
A71S00P6Q	ACTB	A73Q0010D	RNA	B0001000DQ5	40	40	40	40	40	40	Sample passed DNA detection assay after first DNase I treatment
A71S00P6Q	ACTB	A73U000ZI	RNA	B0001000DLR	40	40	40	40	40	40	Sample passed DNA detection assay after first DNase I treatment
A71S00P6Q	ACTB	A73U0010I	RNA	B0001000CSG	37.54	40	40	40	40	40	Sample passed DNA detection assay after first DNase I treatment
A71S00P6Q	ACTB	A73X001AH	RNA	B0001000HAP	40	40	40	40	40	40	Sample passed DNA detection assay after first DNase I treatment
A71S00P6Q	ACTB	A73X001AQ	RNA	B0001000FL9	40	40	40	40	40	40	Sample passed DNA detection assay after first DNase I treatment
A71S00P6Q	ACTB	A73Y000ZE	RNA	B0001000EFC	40	40	40	40	40	40	Sample passed DNA detection assay after first DNase I treatment
A71S00P6Q	ACTB	A73Y000ZN	RNA	B0001000CMS	40	40	40	40	40	40	Sample passed DNA detection assay after first DNase I treatment
A71S00P6Q	ACTB	A73Y000ZW	RNA	B0001000GXU	40	40	39.34	40	40	40	Sample passed DNA detection assay after first DNase I treatment
A71S00P6Q	ACTB	A73Y00103	RNA	B0001000FNT	40	40	40	40	40	40	Sample passed DNA detection assay after first DNase I treatment
A71S00P6Q	ACTB	A73Y0010E	RNA	B0001000DKH	40	40	40	40	40	40	Sample passed DNA detection assay after first DNase I treatment
A71K00P6P	ACTB	A730001BC	RNA	B0001000HNB	40	40	40	40	40	40	Sample passed DNA detection assay after first DNase I treatment
A71K00P6P	ACTB	A730001BL	RNA	B0001000FXL	40	40	40	40	40	40	Sample passed DNA detection assay after first DNase I treatment
A71K00P6P	ACTB	A730001BU	RNA	B0001000EAY	40	40	40	40	40	40	Sample passed DNA detection assay after first DNase I treatment
A71K00P6P	ACTB	A733001CG	RNA	B0001000G98	40	40	40	40	40	40	Sample passed DNA detection assay after first DNase I treatment
A71K00P6P	ACTB	A734001B6	RNA	B0001000CJY	40	40	40	40	40	40	Sample passed DNA detection assay after first DNase I treatment
A71K00P6P	ACTB	A734001BH	RNA	B0001000GN2	40	40	40	40	40	40	Sample passed DNA detection assay after first DNase I treatment
A71K00P6P	ACTB	A734001BQ	RNA	B0001000F21	40	40	40	40	40	40	Sample passed DNA detection assay after first DNase I treatment
A71K00P6P	ACTB	A734001BZ	RNA	B0001000DAP	40	40	40	40	40	40	Sample passed DNA detection assay after first DNase I treatment
A71K00P6P	ACTB	A737001C1	RNA	B0001000CWK	40	40	40	40	40	40	Sample passed DNA detection assay after first DNase I treatment
A71K00P6P	ACTB	A737001CC	RNA	B0001000GZE	40	40	40	40	40	40	Sample passed DNA detection assay after first DNase I treatment
A71K00P6P	ACTB	A737001CU	RNA	B0001000DNB	40	40	40	40	40	40	Sample passed DNA detection assay after first DNase I treatment
A71K00P6P	ACTB	A738001B2	RNA	B0001000DBZ	40	40	40	40	40	40	Sample passed DNA detection assay after first DNase I treatment
A71K00P6P	ACTB	A738001BD	RNA	B0001000HF3	40	40	40	40	40	40	Sample passed DNA detection assay after first DNase I treatment
A71K00P6P	ACTB	A738001BM	RNA	B0001000FQN	40	40	40	40	40	40	Sample passed DNA detection assay after first DNase I treatment
A71K00P6P	ACTB	A73B001CH	RNA	B0001000G2A	40	40	40	40	40	40	Sample passed DNA detection assay after first DNase I treatment
A71K00P6P	ACTB	A73B001CZ	RNA	B0001000CN2	38.9	40	40	40	40	40	Sample passed DNA detection assay after first DNase I treatment
A71K00P6P	ACTB	A73C001BI	RNA	B0001000GHE	40	40	40	40	40	40	Sample passed DNA detection assay after first DNase I treatment
A71K00P6P	ACTB	A73C001BR	RNA	B0001000EW2	40	40	40	40	40	40	Sample passed DNA detection assay after first DNase I treatment
A71K00P6P	ACTB	A73F001C2	RNA	B0001000CPM	40	40	40	40	40	40	Sample passed DNA detection assay after first DNase I treatment
A71K00P6P	ACTB	A73F001CD	RNA	B0001000GU0	40	40	40	40	40	40	Sample passed DNA detection assay after first DNase I treatment
A71K00P6P	ACTB	A73F001CV	RNA	B0001000DF3	40	40	40	40	40	40	Sample passed DNA detection assay after first DNase I treatment
A71K00P6P	ACTB	A73G001B3	RNA	B0001000D43	40	40	40	40	40	40	Sample passed DNA detection assay after first DNase I treatment
A71K00P6P	ACTB	A73G001BE	RNA	B0001000H87	40	40	40	40	40	40	Sample passed DNA detection assay after first DNase I treatment
A71K00P6P	ACTB	A73J001CI	RNA	B0001000FWB	40	40	38.56	40	40	40	Sample passed DNA detection assay after first DNase I treatment
A71K00P6P	ACTB	A73J001CR	RNA	B0001000E9Q	40	40	40	40	40	40	Sample passed DNA detection assay after first DNase I treatment
A71K00P6P	ACTB	A73K001BJ	RNA	B0001000GBQ	40	40	40	40	40	40	Sample passed DNA detection assay after first DNase I treatment
A71K00P6P	ACTB	A73N001CE	RNA	B0001000GMS	40	40	40	40	40	40	Sample passed DNA detection assay after first DNase I treatment
A71K00P6P	ACTB	A73N001CW	RNA	B0001000D9H	40	40	40	40	40	40	Sample passed DNA detection assay after first DNase I treatment
A71K00P6P	ACTB	A73O001BX	RNA	B0001000DOL	40	40	40	40	40	40	Sample passed DNA detection assay after first DNase I treatment
A71K00P6P	ACTB	A73R001C8	RNA	B0001000HSP	40	40	40	40	40	40	Sample passed DNA detection assay after first DNase I treatment
A71K00P6P	ACTB	A73R001CA	RNA	B0001000HET	40	40	40	40	40	40	Sample passed DNA detection assay after first DNase I treatment
A71K00P6P	ACTB	A73S001B0	RNA	B0001000DPV	40	40	40	39.73	40	39.37	Sample passed DNA detection assay after first DNase I treatment
A71K00P6P	ACTB	A73S001BK	RNA	B0001000G4U	40	40	40	40	40	40	Sample passed DNA detection assay after first DNase I treatment
A71K00P6P	ACTB	A73S001BT	RNA	B0001000EHW	40	40	40	40	40	40	Sample passed DNA detection assay after first DNase I treatment
A71K00P6P	ACTB	A73V001CF	RNA	B0001000GG4	40	40	40	40	40	40	Sample passed DNA detection assay after first DNase I treatment
A71K00P6P	ACTB	A73V001CX	RNA	B0001000D2J	40	40	39.8	40	40	40	Sample passed DNA detection assay after first DNase I treatment
A71K00P6P	ACTB	A73W001B5	RNA	B0001000CQW	40	40	40	40	40	40	Sample passed DNA detection assay after first DNase I treatment
A71K00P6P	ACTB	A73W001BP	RNA	B0001000F7F	40	40	40	40	40	40	Sample passed DNA detection assay after first DNase I treatment
A71K00P6P	ACTB	A73W001BY	RNA	B0001000DHN	40	40	40	40	40	40	Sample passed DNA detection assay after first DNase I treatment
A71K00P6P	ACTB	A73X001AZ	RNA	B0001000DWT	40	40	39.21	40	40	40	Sample passed DNA detection assay after first DNase I treatment
A71K00P6P	ACTB	A73Z001C9	RNA	B0001000HLR	40	40	40	40	40	40	Sample passed DNA detection assay after first DNase I treatment
A71K00P6P	ACTB	A73Z001CB	RNA	B0001000H7X	40	40	40	40	40	40	Sample passed DNA detection assay after first DNase I treatment
A71K00P6P	ACTB	A73Z001CK	RNA	B0001000FJP	40	40	40	40	40	40	Sample passed DNA detection assay after first DNase I treatment
A71K00P6P	ACTB	A73Z001CT	RNA	B0001000DU9	40	40	40	40	40	40	Sample passed DNA detection assay after first DNase I treatment
A71C00P6O	ACTB	A730000XP	RNA	B0001000FTH	40	40	40	40	40	40	Sample passed DNA detection assay after first DNase I treatment
A71C00P6O	ACTB	A730000XY	RNA	B0001000CXU	40	40	40	40	40	40	Sample passed DNA detection assay after first DNase I treatment
A71C00P6O	ACTB	A732000Z8	RNA	B0001000FIF	40	40	40	40	40	40	Sample passed DNA detection assay after first DNase I treatment
A71C00P6O	ACTB	A733000Y0	RNA	B0001000DC9	40	40	40	40	40	40	Sample passed DNA detection assay after first DNase I treatment
A71C00P6O	ACTB	A733000YT	RNA	B0001000FMJ	40	40	40	40	40	40	Sample passed DNA detection assay after first DNase I treatment
A71C00P6O	ACTB	A734000XL	RNA	B0001000DGD	40	40	40	40	40	40	Sample passed DNA detection assay after first DNase I treatment
A71C00P6O	ACTB	A734000XU	RNA	B0001000FCR	40	40	40	40	40	40	Sample passed DNA detection assay after first DNase I treatment
A71C00P6O	ACTB	A736000Z4	RNA	B0001000G8Y	40	40	40	40	40	40	Sample passed DNA detection assay after first DNase I treatment
A71C00P6O	ACTB	A737000Y5	RNA	B0001000ECI	40	40	40	40	40	40	Sample passed DNA detection assay after first DNase I treatment
A71C00P6O	ACTB	A737000YG	RNA	B0001000G10	40	40	40	40	40	40	Sample passed DNA detection assay after first DNase I treatment
A71C00P6O	ACTB	A737000YP	RNA	B0001000CG4	40	40	39.16	40	39.42	40	Sample passed DNA detection assay after first DNase I treatment
A71C00P6O	ACTB	A737000YY	RNA	B0001000HC9	40	40	40	40	40	38.46	Sample passed DNA detection assay after first DNase I treatment
A71C00P6O	ACTB	A738000XH	RNA	B0001000GIO	40	40	40	40	40	40	Sample passed DNA detection assay after first DNase I treatment
A71C00P6O	ACTB	A738000XQ	RNA	B0001000D87	40	40	40	40	40	40	Sample passed DNA detection assay after first DNase I treatment
A71C00P6O	ACTB	A738000XZ	RNA	B0001000H9H	40	40	40	40	40	40	Sample passed DNA detection assay after first DNase I treatment
A71C00P6O	ACTB	A73B000YC	RNA	B0001000FH5	40	40	40	40	40	40	Sample passed DNA detection assay after first DNase I treatment
A71C00P6O	ACTB	A73C000XD	RNA	B0001000GR6	40	40	40	40	40	40	Sample passed DNA detection assay after first DNase I treatment
A71C00P6O	ACTB	A73E000Z5	RNA	B0001000G0Q	40	40	40	40	38.38	40	Sample passed DNA detection assay after first DNase I treatment
A71C00P6O	ACTB	A73F000YH	RNA	B0001000FRX	40	40	40	40	40	40	Sample passed DNA detection assay after first DNase I treatment
A71C00P6O	ACTB	A73F000YQ	RNA	B0001000G3K	40	40	40	40	40	40	Sample passed DNA detection assay after first DNase I treatment
A71C00P6O	ACTB	A73F000YZ	RNA	B0001000H5D	40	40	40	40	40	40	Sample passed DNA detection assay after first DNase I treatment
A71C00P6O	ACTB	A73G000XI	RNA	B0001000E76	40	40	40	40	40	40	Sample passed DNA detection assay after first DNase I treatment
A71C00P6O	ACTB	A73G000XR	RNA	B0001000GTQ	40	40	40	40	40	40	Sample passed DNA detection assay after first DNase I treatment
A71C00P6O	ACTB	A73I000Z1	RNA	B0001000GSG	40	40	40	40	40	40	Sample passed DNA detection assay after first DNase I treatment
A71C00P6O	ACTB	A73J000Y2	RNA	B0001000G6E	40	40	40	40	40	40	Sample passed DNA detection assay after first DNase I treatment
A71C00P6O	ACTB	A73J000YM	RNA	B0001000FEB	39.53	40	40	40	40	40	Sample passed DNA detection assay after first DNase I treatment
A71C00P6O	ACTB	A73K000XE	RNA	B0001000H6N	40	40	40	40	40	40	Sample passed DNA detection assay after first DNase I treatment
A71C00P6O	ACTB	A73K000XN	RNA	B0001000EI6	40	40	40	40	40	40	Sample passed DNA detection assay after first DNase I treatment
A71C00P6O	ACTB	A73M000Z6	RNA	B0001000FV1	39.11	40	40	38.89	40	40	Sample passed DNA detection assay after first DNase I treatment
A71C00P6O	ACTB	A73N000YI	RNA	B0001000DIX	40	40	40	40	40	40	Sample passed DNA detection assay after first DNase I treatment
A71C00P6O	ACTB	A73O000X8	RNA	B0001000HHN	40	40	40	40	40	40	Sample passed DNA detection assay after first DNase I treatment
A71C00P6O	ACTB	A73O000XS	RNA	B0001000ENK	40	40	40	40	40	40	Sample passed DNA detection assay after first DNase I treatment
A71C00P6O	ACTB	A73Q000Z2	RNA	B0001000GLI	39.57	40	40	40	40	40	Sample passed DNA detection assay after first DNase I treatment
A71C00P6O	ACTB	A73R000YN	RNA	B0001000H0Z	40	40	40	40	40	40	Sample passed DNA detection assay after first DNase I treatment
A71C00P6O	ACTB	A73S000XO	RNA	B0001000HM1	40	40	40	40	40	40	Sample passed DNA detection assay after first DNase I treatment
A71C00P6O	ACTB	A73U000Z7	RNA	B0001000FO3	40	38.39	40	40	40	40	Sample passed DNA detection assay after first DNase I treatment
A71C00P6O	ACTB	A73V000YA	RNA	B0001000DX3	40	40	40	40	39.64	40	Sample passed DNA detection assay after first DNase I treatment
A71C00P6O	ACTB	A73V000YJ	RNA	B0001000GFU	40	40	40	40	40	38.93	Sample passed DNA detection assay after first DNase I treatment
A71C00P6O	ACTB	A73V000YS	RNA	B0001000CK8	40	40	40	40	40	40	Sample passed DNA detection assay after first DNase I treatment
A71C00P6O	ACTB	A73W000X9	RNA	B0001000H43	40	40	40	40	40	40	Sample passed DNA detection assay after first DNase I treatment
A71C00P6O	ACTB	A73W000XB	RNA	B0001000COC	40	40	40	40	40	40	Sample passed DNA detection assay after first DNase I treatment
A71C00P6O	ACTB	A73W000XT	RNA	B0001000CTQ	40	40	40	40	40	40	Sample passed DNA detection assay after first DNase I treatment
A71C00P6O	ACTB	A73Y000Z3	RNA	B0001000GEK	40	40	40	40	40	40	Sample passed DNA detection assay after first DNase I treatment
A71C00P6O	ACTB	A73Z000YF	RNA	B0001000HQ5	40	40	40	40	40	40	Sample passed DNA detection assay after first DNase I treatment
A71C00P6O	ACTB	A73Z000YO	RNA	B0001000HIX	40	40	40	40	40	40	Sample passed DNA detection assay after first DNase I treatment
A71C00P6O	ACTB	A73Z000YX	RNA	B0001000HKH	40	40	40	40	40	37.47	Sample passed DNA detection assay after first DNase I treatment
A71S00P6Q	ACTB	A735001AI	RNA	B0001000H2J	35.94	36.84	35.82	36.02	36.72	36.95	Sample was processed for secondary DNase I treatment
A71S00P6Q	ACTB	A73T001AL	RNA	B0001000GJY	35.73	37.18	36.17	35.99	35.44	36.46	Sample was processed for secondary DNase I treatment
A71100P90	ACTB	A735001AI	RNA	B0001000H2J	38.38	40	40	40	40	40	Sample passed DNA detection assay after secondary DNase I treatment
A71100P90	ACTB	A73T001AL	RNA	B0001000GJY	38.64	40	40	40	40	40	Sample passed DNA detection assay after secondary DNase I treatment
					Ct below 37.00 is highlighted.

## Sheet: Rush
Plate	Gene	Sample	Sample Type	Block ID	TaqMan Ct1	TaqMan Ct2	TaqMan Ct3	Note
A711000EK	ACTB	A73300091	gDNA Negative Control		40	40	40	no template control (nuclease free water)
A716000LS	ACTB	A73300091	gDNA Negative Control		40	40	40	no template control (nuclease free water)
A711000EK	ACTB	A7300008Z	gDNA Positive Control		28.3477	28.4333	28.4906	Promega Genomic DNA, 100 copies gDNA
A716000LS	ACTB	A7300008Z	gDNA Positive Control		29.3405	29.614	29.6273	Promega Genomic DNA, 100 copies gDNA
A711000EK	ACTB	A73H000O6	RNA	B0001000IE2	40	40	40	Sample passed DNA detection assay after first DNase I treatment
A711000EK	ACTB	A73T000O3	RNA	B0001000IGM	40	40	40	Sample passed DNA detection assay after first DNase I treatment
A711000EK	ACTB	A735000O0	RNA	B0001000II6	40	40	40	Sample passed DNA detection assay after first DNase I treatment
A711000EK	ACTB	A73P000O7	RNA	B0001000IMA	40	40	40	Sample passed DNA detection assay after first DNase I treatment
A711000EK	ACTB	A73X000OA	RNA	B0001000IQE	40	40	40	Sample passed DNA detection assay after first DNase I treatment
A711000EK	ACTB	A73D000OC	RNA	B0001000ISY	40	40	40	Sample passed DNA detection assay after first DNase I treatment
A711000EK	ACTB	A73T000OE	RNA	B0001000IUI	40	40	40	Sample passed DNA detection assay after first DNase I treatment
A711000EK	ACTB	A739000OG	RNA	B0001000IW2	40	40	40	Sample passed DNA detection assay after first DNase I treatment
A711000EK	ACTB	A73P000OI	RNA	B0001000IYM	40	40	40	Sample passed DNA detection assay after first DNase I treatment
A711000EK	ACTB	A73L000OM	RNA	B0001000J21	40	40	40	Sample passed DNA detection assay after first DNase I treatment
A711000EK	ACTB	A731000OO	RNA	B0001000J4L	38.4077	40	40	Sample passed DNA detection assay after first DNase I treatment
A711000EK	ACTB	A73H000OQ	RNA	B0001000J65	40	40	40	Sample passed DNA detection assay after first DNase I treatment
A711000EK	ACTB	A73X000OS	RNA	B0001000JEB	40	40	38.0153	Sample passed DNA detection assay after first DNase I treatment
A711000EK	ACTB	A73D000OU	RNA	B0001000JGV	40	40	36.5552	Sample passed DNA detection assay after first DNase I treatment
A711000EK	ACTB	A73T000OW	RNA	B0001000JIF	40	40	40	Sample passed DNA detection assay after first DNase I treatment
A711000EK	ACTB	A739000OY	RNA	B0001000JKZ	40	40	40	Sample passed DNA detection assay after first DNase I treatment
A711000EK	ACTB	A73C000P0	RNA	B0001000JMJ	40	40	40	Sample passed DNA detection assay after first DNase I treatment
A711000EK	ACTB	A73B000UT	RNA	B0001000JO3	40	40	40	Sample passed DNA detection assay after first DNase I treatment
A711000EK	ACTB	A733000US	RNA	B0001000JQN	40	40	40	Sample passed DNA detection assay after first DNase I treatment
A711000EK	ACTB	A73N000UQ	RNA	B0001000JS7	40	40	40	Sample passed DNA detection assay after first DNase I treatment
A711000EK	ACTB	A737000UO	RNA	B0001000JUR	40	40	40	Sample passed DNA detection assay after first DNase I treatment
A711000EK	ACTB	A73R000UM	RNA	B0001000JWB	40	40	40	Sample passed DNA detection assay after first DNase I treatment
A711000EK	ACTB	A73B000UB	RNA	B0001000JYV	40	40	40	Sample passed DNA detection assay after first DNase I treatment
A711000EK	ACTB	A733000UJ	RNA	B0001000K0Q	40	40	35.2718	Sample passed DNA detection assay after first DNase I treatment
A711000EK	ACTB	A73N000UH	RNA	B0001000K2A	36.3028	37.8863	40	Sample passed DNA detection assay after first DNase I treatment
A711000EK	ACTB	A737000UF	RNA	B0001000K4U	40	38.7603	40	Sample passed DNA detection assay after first DNase I treatment
A711000EK	ACTB	A73R000UD	RNA	B0001000K6E	40	40	40	Sample passed DNA detection assay after first DNase I treatment
A711000EK	ACTB	A733000UA	RNA	B0001000K8Y	40	40	40	Sample passed DNA detection assay after first DNase I treatment
A711000EK	ACTB	A733000U8	RNA	B0001000KAG	40	39.4477	40	Sample passed DNA detection assay after first DNase I treatment
A711000EK	ACTB	A73N000U6	RNA	B0001000KC0	40	40	40	Sample passed DNA detection assay after first DNase I treatment
A711000EK	ACTB	A737000U4	RNA	B0001000KEK	40	40	35.5624	Sample passed DNA detection assay after first DNase I treatment
A711000EK	ACTB	A73R000U2	RNA	B0001000KG4	36.3801	40	40	Sample passed DNA detection assay after first DNase I treatment
A711000EK	ACTB	A73B000U0	RNA	B0001000KIO	40	40	37.186	Sample passed DNA detection assay after first DNase I treatment
A711000EK	ACTB	A738000TY	RNA	B0001000KK8	40	40	40	Sample passed DNA detection assay after first DNase I treatment
A711000EK	ACTB	A73S000TW	RNA	B0001000KMS	40	40	40	Sample passed DNA detection assay after first DNase I treatment
A711000EK	ACTB	A734000TT	RNA	B0001000KPM	40	40	40	Sample passed DNA detection assay after first DNase I treatment
A711000EK	ACTB	A73O000TR	RNA	B0001000KR6	40	40	40	Sample passed DNA detection assay after first DNase I treatment
A711000EK	ACTB	A738000TP	RNA	B0001000KTQ	40	40	40	Sample passed DNA detection assay after first DNase I treatment
A711000EK	ACTB	A73S000TN	RNA	B0001000KVA	40	40	40	Sample passed DNA detection assay after first DNase I treatment
A711000EK	ACTB	A73C000TL	RNA	B0001000KXU	40	40	40	Sample passed DNA detection assay after first DNase I treatment
A711000EK	ACTB	A738000TG	RNA	B0001000L2J	40	40	40	Sample passed DNA detection assay after first DNase I treatment
A711000EK	ACTB	A73S000TE	RNA	B0001000L43	40	40	40	Sample passed DNA detection assay after first DNase I treatment
A711000EK	ACTB	A73C000TC	RNA	B0001000L6N	40	40	40	Sample passed DNA detection assay after first DNase I treatment
A711000EK	ACTB	A73W000TA	RNA	B0001000L87	37.6707	40	40	Sample passed DNA detection assay after first DNase I treatment
A711000EK	ACTB	A73G000T6	RNA	B0001000LC9	40	40	40	Sample passed DNA detection assay after first DNase I treatment
A711000EK	ACTB	A730000T4	RNA	B0001000LET	40	40	40	Sample passed DNA detection assay after first DNase I treatment
A711000EK	ACTB	A73K000T2	RNA	B0001000LGD	40	40	40	Sample passed DNA detection assay after first DNase I treatment
A711000EK	ACTB	A734000T0	RNA	B0001000LIX	40	40	40	Sample passed DNA detection assay after first DNase I treatment
A711000EK	ACTB	A73L000SW	RNA	B0001000LM1	40	40	40	Sample passed DNA detection assay after first DNase I treatment
A716000LS	ACTB	A73X000SB	RNA	B0001000LSP	40	40	40	Sample passed DNA detection assay after first DNase I treatment
A716000LS	ACTB	A73X000S9	RNA	B0001000LU9	40	40	40	Sample passed DNA detection assay after first DNase I treatment
A716000LS	ACTB	A731000S5	RNA	B0001000LYD	40	40	39.0145	Sample passed DNA detection assay after first DNase I treatment
A716000LS	ACTB	A73T000S4	RNA	B0001000LZN	40	40	40	Sample passed DNA detection assay after first DNase I treatment
A716000LS	ACTB	A735000SU	RNA	B0001000M1I	40	40	40	Sample passed DNA detection assay after first DNase I treatment
A716000LS	ACTB	A73P000SS	RNA	B0001000M32	40	40	40	Sample passed DNA detection assay after first DNase I treatment
A716000LS	ACTB	A731000SP	RNA	B0001000M6W	40	40	40	Sample passed DNA detection assay after first DNase I treatment
A716000LS	ACTB	A73L000SN	RNA	B0001000M8G	40	40	40	Sample passed DNA detection assay after first DNase I treatment
A716000LS	ACTB	A735000SL	RNA	B0001000MAY	40	40	40	Sample passed DNA detection assay after first DNase I treatment
A716000LS	ACTB	A73P000SJ	RNA	B0001000MCI	40	40	40	Sample passed DNA detection assay after first DNase I treatment
A716000LS	ACTB	A739000SH	RNA	B0001000ME2	40	40	40	Sample passed DNA detection assay after first DNase I treatment
A716000LS	ACTB	A73T000SF	RNA	B0001000MGM	40	40	39.9208	Sample passed DNA detection assay after first DNase I treatment
A716000LS	ACTB	A73S000P2	RNA	B0001000MJG	40	40	40	Sample passed DNA detection assay after first DNase I treatment
A716000LS	ACTB	A734000P8	RNA	B0001000MOU	40	40	40	Sample passed DNA detection assay after first DNase I treatment
A716000LS	ACTB	A734000PA	RNA	B0001000MQE	40	40	40	Sample passed DNA detection assay after first DNase I treatment
A716000LS	ACTB	A73K000PC	RNA	B0001000MSY	40	40	40	Sample passed DNA detection assay after first DNase I treatment
A716000LS	ACTB	A730000PE	RNA	B0001000MUI	40	40	40	Sample passed DNA detection assay after first DNase I treatment
A716000LS	ACTB	A73G000PG	RNA	B0001000MW2	40	40	40	Sample passed DNA detection assay after first DNase I treatment
A716000LS	ACTB	A73W000PI	RNA	B0001000MYM	40	40	40	Sample passed DNA detection assay after first DNase I treatment
A716000LS	ACTB	A73C000PK	RNA	B0001000N0H	40	40	40	Sample passed DNA detection assay after first DNase I treatment
A716000LS	ACTB	A738000P4	RNA	B0001000N21	40	40	40	Sample passed DNA detection assay after first DNase I treatment
A716000LS	ACTB	A730000PN	RNA	B0001000N4L	40	40	40	Sample passed DNA detection assay after first DNase I treatment
A716000LS	ACTB	A73G000PP	RNA	B0001000N65	40	40	40	Sample passed DNA detection assay after first DNase I treatment
A716000LS	ACTB	A73W000PR	RNA	B0001000N8P	40	40	40	Sample passed DNA detection assay after first DNase I treatment
A716000LS	ACTB	A73C000PT	RNA	B0001000NA7	40	40	38.032	Sample passed DNA detection assay after first DNase I treatment
A716000LS	ACTB	A73S000PV	RNA	B0001000NCR	40	40	36.8137	Sample passed DNA detection assay after first DNase I treatment
A716000LS	ACTB	A730000PW	RNA	B0001000NEB	40	40	40	Sample passed DNA detection assay after first DNase I treatment
A716000LS	ACTB	A73G000PY	RNA	B0001000NGV	40	38.4333	40	Sample passed DNA detection assay after first DNase I treatment
A716000LS	ACTB	A73R000Q1	RNA	B0001000NJP	40	40	38.6403	Sample passed DNA detection assay after first DNase I treatment
					Ct below 37.00 is highlighted.
